# Supplementary material for: Anti-Inflammatory Potential of 1-Aryl-6,7-Dimethoxy-1,2,3,4-Tetrahydroisoquinolines: Structure–Activity Relationship and COX-2 Binding
Source: Molecules. 2026 Jun 4;31(11):1956. doi: 10.3390/molecules31111956 (PMC13257858; doi:10.3390/molecules31111956)
Supplement: Supplementary file 1 [file molecules-31-01956-s001.zip]

Archive with 1 entries (1 files):
- molecules-4223647-supplementary.pdf
